# Supplementary material for: Predictors of correct technique in patients using pressurized metered dose inhalers
Source: BMC Pulm Med. 2017 Feb 28;17:47. doi: 10.1186/s12890-017-0386-6 (PMC5331728; doi:10.1186/s12890-017-0386-6)
Supplement: Additional file 1: — Dataset. (XLSX 56 kb) [file 12890_2017_386_MOESM1_ESM.xlsx]

## Sheet: Sheet1
Male -Gender =1	Asthma=1	observed UseSpacer	advised spacer	inhaled steroid	Aeroliser use	Atrovent	Education	married=1	smoker y.n	Resp followup Y/N	Respir explained	Resp-expl-times	Resp--how long	GP follow	GP explained	times GP	How long GP	Any Follow up	other healthcare-expl	info any source	years of use/10	self score 1-10	how effective	Ease of use	Concern side effects	Hypertension	Diabetes	Cholesterol	Heart disease	INF. VACC. Current	Pneumococcal Vaccine	>10 steps y/n	Total errors	total-correct	no critical err. y/n	tot critic error	correct critical steps	com01	com02	com03	com04	com05	com06	com7	com8	com9	com10	com11	com12
0	1	0	1	0	0	0	4	1	0	1	1	1	2	0	0	0	0	1	1	0	1.5	9	1	3	1	0	0	0	0	0	0	1	0	12	1	0	4	1	1	1	1	1	1	1	1	1	1	1	1
0	1	0	1	1	0	0	4	0	0	1	0	0	0	1	1	6	5	1	0	1	0.2	8	3	3	1	0	0	0	0	0	0	0	3	9	0	2	2	1	0	1	1	1	1	1	0	1	1	0	1
0	0	0	1	0	1	1	2	1	0	1	1	1	1	0	0	0	0	1	0	0	0	5	1	4	0	0	0	0	0	0	1	1	0	12	1	0	4	1	1	1	1	1	1	1	1	1	1	1	1
0	1	0	1	1	0	0	2	1	0	1	1	1	2	0	0	0	0	1	0	0	0.7	8	3	4	0	1	0	1	0	1	0	0	3	9	0	3	1	1	0	1	1	1	0	1	1	1	0	1	1
1	0	0	0	0	0	1	2	1	0	1	1	1	1	0	0	0	0	1	0	0	0	10	1	5	0	0	1	0	1	0	0	0	3	9	0	2	2	1	0	1	1	1	1	1	1	1	0	0	1
0	0	0	0	1	0	1	1	1	0	1	1	1	5	0	0	0	0	1	0	0	0	6	2	4	0	0	0	0	0	0	0	1	0	12	1	0	4	1	1	1	1	1	1	1	1	1	1	1	1
0	1	0	1	1	0	0	2	0	1	1	1	1	3	1	1	1	3	1	0	0	0.1	10	4	4	0	0	0	0	0	0	0	0	3	9	0	2	2	1	0	1	1	1	1	1	1	1	0	0	1
0	1	0	1	0	1	0	2	1	0	1	1	7	5	1	1	7	5	1	1	0	0.2	10	1	2	0	0	0	0	0	0	0	1	0	12	1	0	4	1	1	1	1	1	1	1	1	1	1	1	1
0	1	0	1	1	1	0	2	1	0	1	1	7	1	0	0	0	0	1	1	1	4.1	8	3	4	0	0	0	1	0	0	1	1	0	12	1	0	4	1	1	1	1	1	1	1	1	1	1	1	1
0	1	0	1	1	0	0	2	0	1	1	1	2	1	0	0	0	0	1	1	0	0.3	10	2	2	0	0	0	0	0	0	0	1	0	12	1	0	4	1	1	1	1	1	1	1	1	1	1	1	1
1	1	0	1	1	0	0	1	1	0	0	1	3	1	0	0	0	1	0	1	1	2	7	2	3	0	0	0	0	0	1	0	1	1	11	1	0	4	1	1	1	1	0	1	1	1	1	1	1	1
1	1	0	0	1	0	0	1	1	0	1	0	0	0	1	1	1	3	1	0	0	6.5	0	3	4	0	1	0	0	0	0	0	1	1	11	1	0	4	1	1	1	1	1	1	0	1	1	1	1	1
0	1	0	1	1	0	0	4	1	0	0	1	3	1	1	1	3	1	1	1	1	3.3	7	2	2	1	0	0	0	0	0	0	1	2	10	1	0	4	1	1	1	1	0	1	1	1	0	1	1	1
1	1	0	1	1	1	0	4	0	0	0	1	0	0	1	1	7	1	1	1	1	1.6	8	2	3	1	0	0	0	0	1	0	1	1	11	0	1	3	1	1	1	1	1	0	1	1	1	1	1	1
1	1	0	1	1	0	0	2	1	0	0	1	7	1	1	0	0	0	1	0	0	2.9	9	2	3	0	0	0	0	0	1	0	1	2	10	0	2	2	1	1	1	1	1	1	1	0	1	0	1	1
0	1	0	1	1	1	0	2	0	0	0	1	7	2	1	0	0	0	1	0	1	1.5	6	3	2	0	1	0	0	0	0	0	1	2	10	1	0	4	1	1	1	1	1	1	1	1	0	1	0	1
0	1	0	1	1	1	0	1	1	0	0	1	3	2	1	1	7	1	1	0	1	1.5	8	2	2	0	1	1	1	0	1	0	1	2	10	1	0	4	1	1	1	1	1	1	0	1	1	1	0	1
0	1	0	1	0	0	0	4	0	0	0	1	3	3	1	1	3	3	1	1	1	1.5	9	2	2	1	0	0	0	0	0	0	1	0	12	1	0	4	1	1	1	1	1	1	1	1	1	1	1	1
1	1	0	1	1	0	0	1	1	1	0	0	0	0	0	1	2	2	0	0	0	3.6	8	3	2	0	0	0	0	0	0	0	1	0	12	1	0	4	1	1	1	1	1	1	1	1	1	1	1	1
0	1	0	0	1	0	0	2	0	0	0	1	7	5	0	1	7	5	1	0	0	3.3	10	3	3	1	0	0	0	0	0	0	1	0	12	1	0	4	1	1	1	1	1	1	1	1	1	1	1	1
1	1	0	1	1	1	0	3	1	0	1	1	2	2	0	0	0	0	0	0	0	1.7	7	2	4	0	1	0	0	0	0	0	1	0	12	1	0	4	1	1	1	1	1	1	1	1	1	1	1	1
0	1	0	1	1	1	0	2	0	0	1	1	1	1	0	1	1	1	1	1	1	2.3	10	3	4	0	0	0	0	0	1	1	1	1	11	0	1	3	1	1	1	1	1	0	1	1	1	1	1	1
1	1	0	1	1	0	0	2	1	0	0	1	3	4	1	1	4	0	1	1	0	2.8	4	3	2	1	0	0	0	1	0	0	1	1	11	1	0	4	1	1	1	1	1	1	1	1	0	1	1	1
1	1	0	1	1	0	0	3	1	0	0	0	0	0	0	0	0	0	0	0	0	6.4	10	2	4	1	1	1	1	0	0	0	1	1	11	0	1	3	1	1	1	1	1	0	1	1	1	1	1	1
1	1	0	0	1	1	0	4	0	0	0	1	2	1	0	0	0	0	0	1	1	2.5	6	3	2	0	0	0	0	0	0	0	1	0	12	1	0	4	1	1	1	1	1	1	1	1	1	1	1	1
1	1	0	1	1	0	0	2	0	0	0	1	2	3	1	1	3	4	1	0	1	2	8	3	4	0	1	1	0	0	0	0	1	0	12	1	0	4	1	1	1	1	1	1	1	1	1	1	1	1
1	1	0	0	1	0	0	2	0	0	0	1	0	0	1	1	1	1	1	0	0	1.5	1	1	2	0	0	0	0	0	0	0	1	0	12	1	0	4	1	1	1	1	1	1	1	1	1	1	1	1
1	1	0	0	1	0	0	3	1	0	0	1	1	5	0	0	0	0	1	1	0	3.5	9	3	3	0	0	0	0	0	1	0	1	0	12	1	0	4	1	1	1	1	1	1	1	1	1	1	1	1
1	1	0	1	1	0	1	1	0	0	1	1	7	1	1	0	0	0	1	1	1	0.1	8	2	2	1	1	0	0	0	0	1	1	2	10	0	2	2	1	1	1	1	1	0	1	1	1	0	1	1
1	0	0	1	1	1	1	2	1	0	1	1	3	2	0	0	0	0	1	0	0	0.4	10	3	3	0	0	0	1	0	1	1	1	1	11	0	1	3	1	1	1	1	1	0	1	1	1	1	1	1
0	1	0	1	1	0	0	1	1	0	1	1	7	1	0	0	0	0	1	0	0	4.1	8	2	3	0	1	1	1	1	1	0	1	2	10	0	2	2	1	1	1	1	1	0	1	0	1	1	1	1
0	1	0	1	1	0	0	4	0	0	0	1	3	3	1	1	7	2	1	0	1	1.6	7	2	3	0	0	0	0	0	0	0	1	2	10	0	2	2	1	1	1	1	1	0	1	1	1	0	1	1
1	1	0	1	1	1	0	4	1	0	1	1	2	2	1	0	0	0	1	1	1	2.8	9	3	4	1	1	0	0	0	1	0	1	2	10	0	2	2	1	0	1	1	1	1	1	1	1	0	1	1
0	1	0	1	1	0	0	2	1	0	1	1	1	0	0	1	1	0	1	1	1	4.5	8	3	3	0	1	0	0	0	1	1	1	0	12	1	0	4	1	1	1	1	1	1	1	1	1	1	1	1
0	1	0	1	1	0	0	2	1	0	1	1	7	3	1	1	4	5	1	0	0	2.4	8	3	3	0	1	0	0	1	1	1	1	2	10	0	1	3	1	1	1	1	0	0	1	1	1	1	1	1
1	0	0	1	1	0	1	4	1	1	1	1	7	1	0	0	0	0	1	0	0	0.5	9	3	3	0	0	0	1	0	0	0	1	1	11	0	1	3	1	1	1	1	1	0	1	1	1	1	1	1
1	1	0	1	1	0	0	4	1	0	1	1	5	5	0	0	0	0	1	0	1	2.7	8	3	3	1	0	0	0	0	0	0	1	0	12	1	0	4	1	1	1	1	1	1	1	1	1	1	1	1
1	1	0	1	1	1	1	2	0	1	1	1	2	3	0	0	0	0	1	1	1	4.5	7	2	3	0	1	1	1	0	1	0	1	2	10	0	1	3	1	1	1	1	0	1	1	1	1	0	1	1
1	1	0	0	1	0	0	4	0	0	1	1	3	3	0	0	0	0	1	1	0	0.2	8	3	4	0	0	0	0	0	0	0	1	1	11	0	1	3	1	1	1	1	1	0	1	1	1	1	1	1
0	1	0	0	1	1	0	2	1	0	1	1	6	3	0	0	0	0	1	0	1	0.5	8	2	4	0	0	0	0	0	0	0	1	2	10	0	1	3	1	0	1	0	1	1	1	1	1	1	1	1
0	1	0	0	1	1	0	2	0	1	1	1	0	1	0	0	0	0	1	0	0	0	8	3	3	0	0	0	0	0	0	0	1	2	10	0	2	2	1	0	1	1	1	1	1	1	1	0	1	1
0	1	0	1	1	0	0	1	0	0	0	0	0	0	1	1	6	2	1	0	0	1.6	10	3	2	0	0	0	0	0	0	0	1	2	10	0	2	2	1	1	1	1	1	0	1	1	1	0	1	1
0	1	0	1	1	0	0	4	1	0	1	1	1	2	0	0	0	0	1	0	1	1.8	10	2	4	1	1	0	0	0	1	0	1	0	12	1	0	4	1	1	1	1	1	1	1	1	1	1	1	1
1	1	0	1	1	0	0	1	1	0	1	1	3	1	0	1	1	1	1	0	1	0.5	10	3	4	0	1	0	1	0	1	0	1	2	10	0	2	2	1	0	1	1	1	1	1	1	1	0	1	1
1	1	0	0	1	0	0	1	1	0	1	1	1	0	0	0	0	0	1	0	0	1.7	8	1	2	0	1	1	1	1	1	0	1	1	11	1	0	4	1	1	1	1	1	1	1	1	0	1	1	1
0	1	0	1	1	0	0	3	1	0	1	1	3	2	1	0	0	0	1	0	1	1.9	7	2	2	0	0	0	0	0	0	0	1	0	12	1	0	4	1	1	1	1	1	1	1	1	1	1	1	1
0	1	0	1	1	0	0	2	1	0	1	1	1	5	0	1	1	2	1	0	0	5.8	8	2	2	0	0	0	0	0	1	1	1	2	10	0	2	2	1	0	1	1	1	1	1	1	1	0	1	1
1	1	0	1	1	0	0	2	1	0	1	1	7	2	0	1	1	2	1	0	0	2.6	10	3	4	0	1	0	1	1	1	0	1	0	12	1	0	4	1	1	1	1	1	1	1	1	1	1	1	1
0	1	0	1	1	0	0	2	1	0	1	1	7	2	0	1	7	2	1	0	0	1	10	3	3	0	0	0	0	0	1	0	1	1	11	0	1	3	1	0	1	1	1	1	1	1	1	1	1	1
0	1	0	1	1	1	0	1	1	0	1	1	7	1	0	1	1	1	1	0	0	2.4	10	3	3	0	0	0	0	0	1	0	1	2	10	0	1	3	1	1	1	0	1	0	1	1	1	1	1	1
0	1	0	1	1	0	0	2	1	0	1	1	2	1	0	1	2	1	1	1	0	0.2	6	1	3	0	1	0	0	0	1	0	1	0	12	1	0	4	1	1	1	1	1	1	1	1	1	1	1	1
1	1	0	0	1	0	0	1	1	0	1	1	7	3	0	0	0	0	1	1	1	4	10	3	3	0	0	0	0	0	1	0	1	2	10	0	1	3	1	1	1	1	0	0	1	1	1	1	1	1
1	1	0	0	1	0	0	2	1	1	1	1	7	2	0	0	0	0	1	0	0	0.2	10	3	4	0	0	1	0	0	1	1	1	0	12	1	0	4	1	1	1	1	1	1	1	1	1	1	1	1
0	1	0	0	1	0	0	2	1	0	1	1	1	2	1	1	1	2	1	0	0	3.3	10	3	4	1	0	0	0	0	0	0	1	1	11	0	1	3	1	1	1	1	1	1	1	1	1	0	1	1
1	1	0	0	1	0	0	2	1	0	1	1	7	3	0	0	0	0	1	0	0	0.2	10	3	3	0	1	0	1	0	1	0	1	2	10	0	1	3	1	1	1	1	0	0	1	1	1	1	1	1
0	1	0	0	1	0	0	1	1	0	0	1	2	2	1	1	1	2	1	1	0	4.9	7	2	2	0	0	0	0	0	0	1	1	1	11	0	1	3	1	1	1	1	1	1	1	1	1	0	1	1
1	0	0	0	1	0	1	2	1	1	1	1	7	5	1	0	0	0	1	0	0	0.8	2	3	1	0	1	0	1	1	0	1	1	2	10	0	2	2	1	0	1	1	1	0	1	1	1	1	1	1
1	1	0	0	1	0	0	2	1	0	0	1	1	1	1	1	1	1	1	0	0	2.7	8	2	2	0	1	0	0	0	1	0	1	0	12	1	0	4	1	1	1	1	1	1	1	1	1	1	1	1
0	1	0	0	1	1	0	1	0	0	0	1	7	1	1	1	7	1	1	0	1	3	10	3	2	1	1	0	0	0	1	0	0	3	9	0	3	1	1	1	1	1	1	0	1	0	1	0	1	1
1	0	0	1	0	0	1	2	1	1	1	1	1	1	0	0	0	0	1	1	0	0	3	1	1	0	1	0	0	0	0	0	0	8	4	0	4	0	1	0	0	1	0	0	0	0	0	0	1	1
0	1	0	0	1	0	0	3	0	0	1	0	0	0	0	0	0	0	1	0	0	0.1	7	2	3	0	0	0	0	0	0	0	0	6	6	0	3	1	1	0	1	1	0	0	1	1	0	0	0	1
1	0	0	0	1	1	0	1	1	0	1	1	7	5	0	0	0	0	1	1	1	2.5	9	2	3	0	0	0	0	0	1	1	0	3	9	0	3	1	1	0	1	1	1	1	1	0	1	0	1	1
1	1	0	0	1	0	0	1	1	0	1	1	4	2	0	0	0	0	1	0	0	0.9	10	3	3	0	1	0	0	1	1	0	0	3	9	0	1	3	1	1	1	1	0	0	0	1	1	1	1	1
0	0	0	0	0	0	1	2	0	1	0	0	0	0	1	1	1	1	1	0	0	0.2	7	2	3	0	1	1	0	0	0	0	0	4	8	0	4	0	1	0	1	1	1	0	1	0	1	0	1	1
0	1	0	1	1	0	0	1	1	0	0	1	1	1	1	0	0	0	1	0	1	1	5	2	3	0	0	0	1	0	1	0	0	5	7	0	4	0	1	0	1	1	0	0	1	0	1	0	1	1
0	1	0	1	1	1	0	1	1	0	1	1	2	3	0	1	3	1	1	0	1	1	2	2	1	0	1	1	1	0	1	0	0	4	8	0	4	0	1	0	1	1	1	0	1	0	1	0	1	1
0	1	0	0	1	1	0	1	0	0	1	1	2	4	0	0	0	0	1	0	0	4.4	10	2	3	0	0	0	0	0	0	0	0	4	8	0	2	2	1	1	1	0	0	0	1	1	1	0	1	1
1	0	0	1	0	1	0	2	1	1	1	1	7	2	0	0	0	0	1	0	0	0.2	9	3	3	0	0	0	0	0	1	0	0	4	8	0	1	3	1	0	1	0	0	1	1	1	1	1	1	0
0	1	0	0	1	0	0	3	1	1	1	1	1	3	1	0	0	0	1	0	0	1.8	8	3	4	0	1	1	1	0	1	0	0	5	7	0	3	1	1	0	1	0	0	0	1	1	1	0	1	1
0	1	0	1	1	0	0	2	1	0	0	0	0	0	1	1	1	1	1	0	0	0.1	7	2	4	0	1	0	0	0	1	0	0	3	9	0	2	2	1	1	1	1	0	0	1	1	1	0	1	1
0	1	0	0	1	0	0	1	1	0	1	1	1	2	1	0	0	0	1	0	1	0.1	6	1	2	0	1	0	1	0	1	0	0	4	8	0	3	1	1	1	1	1	0	0	1	0	1	0	1	1
0	0	0	0	0	0	1	2	1	0	1	1	1	2	0	0	0	0	1	0	1	1	6	2	3	0	0	0	0	0	0	0	0	5	7	0	3	1	1	1	1	1	0	0	1	0	0	0	1	1
1	1	0	0	1	0	0	3	1	1	0	0	0	0	0	1	1	1	0	0	0	5.8	10	3	4	0	0	0	1	0	1	0	1	1	11	0	1	3	1	1	1	1	1	1	1	0	1	1	1	1
1	1	0	0	1	0	0	2	1	0	0	1	2	2	1	1	2	2	1	0	0	2.4	0	2	3	0	1	0	1	0	1	0	0	6	6	0	3	1	1	1	1	0	1	0	1	0	0	0	0	1
0	1	1	1	1	1	1	2	1	0	1	1	7	1	0	0	0	0	1	0	0	3.6	10	2	2	0	0	0	0	0	0	0	0	4	8	0	3	1	1	0	1	1	1	0	1	0	1	1	0	1
1	0	1	1	1	1	1	2	1	0	1	1	6	2	0	0	0	0	1	1	0	3.8	1	3	4	0	0	1	0	1	1	0	0	5	7	0	3	1	1	0	1	1	1	0	1	1	0	0	0	1
0	1	1	1	1	0	0	1	1	0	1	1	2	2	0	0	0	0	1	1	0	0.1	10	1	2	0	0	0	0	0	0	0	1	0	12	1	0	4	1	1	1	1	1	1	1	1	1	1	1	1
1	1	1	1	0	1	0	1	1	0	1	0	0	0	0	1	1	1	1	1	0	0.5	10	1	5	0	0	0	0	0	1	0	1	2	10	0	2	2	1	1	1	1	1	0	1	1	1	0	1	1
0	1	1	1	1	0	0	2	0	0	1	1	7	2	0	0	0	0	1	0	1	1.6	8	1	4	1	0	1	0	0	0	0	0	7	5	0	4	0	1	0	1	0	0	0	1	0	1	0	0	1
0	1	1	1	1	1	0	4	0	0	1	1	7	1	0	1	1	2	1	1	1	0.2	9	1	5	1	0	0	0	0	1	0	1	2	10	0	2	2	1	1	1	1	1	0	1	1	1	0	1	1
0	1	1	1	1	1	0	1	0	0	1	1	7	1	1	0	0	0	1	1	1	3	8	3	4	0	1	1	0	1	1	1	0	3	9	0	2	2	1	0	1	1	1	1	1	1	0	0	1	1
1	1	1	1	1	0	0	4	0	0	1	1	1	2	1	0	0	0	1	0	1	3.4	5	1	3	0	0	0	0	0	0	0	1	1	11	1	0	4	1	1	1	1	1	1	1	1	1	1	0	1
0	0	1	1	0	0	1	2	1	0	1	1	3	2	1	1	3	2	1	1	1	0.2	10	1	5	0	1	1	0	1	0	0	1	0	12	1	0	4	1	1	1	1	1	1	1	1	1	1	1	1
1	1	1	1	1	1	0	2	1	0	1	1	3	1	0	1	2	1	1	1	1	4.1	8	1	3	0	0	0	0	1	1	1	1	2	10	0	2	2	1	0	1	1	1	1	1	1	1	0	1	1
0	1	1	1	1	0	0	1	1	0	1	1	7	1	0	0	0	0	1	0	0	1.9	8	4	4	0	1	0	0	1	1	0	1	0	12	1	0	4	1	1	1	1	1	1	1	1	1	1	1	1
1	1	1	1	1	1	0	2	0	0	1	1	3	1	0	0	0	0	1	0	0	2	7	2	4	0	0	0	0	0	0	0	0	5	7	0	3	1	1	0	1	1	1	0	1	1	0	0	0	1
0	1	1	1	1	0	0	1	1	0	1	1	6	5	1	1	6	5	1	1	1	0.4	1	2	1	1	1	0	1	0	1	1	1	0	12	1	0	4	1	1	1	1	1	1	1	1	1	1	1	1
0	1	1	1	1	1	0	1	1	0	1	1	7	1	0	1	2	2	1	0	0	3.4	7	4	4	1	1	0	0	0	1	1	1	0	12	1	0	4	1	1	1	1	1	1	1	1	1	1	1	1
0	1	1	1	1	0	0	1	1	0	1	1	7	2	0	1	7	2	1	0	0	0.7	8	2	4	0	1	0	1	0	1	0	0	3	9	0	1	3	1	1	1	1	1	0	1	1	0	1	0	1
1	1	1	1	0	0	0	2	1	0	1	1	7	1	0	1	2	1	1	0	0	2.2	9	4	5	0	0	0	0	0	1	0	1	1	11	0	1	3	1	1	1	1	1	0	1	1	1	1	1	1
1	0	1	1	0	1	1	4	1	0	1	1	2	2	0	0	0	0	1	1	0	0.1	10	4	4	0	0	0	1	0	0	0	1	0	12	1	0	4	1	1	1	1	1	1	1	1	1	1	1	1
1	1	1	1	1	0	0	2	1	0	1	0	0	0	1	1	0	2	1	0	0	4	10	4	5	0	0	0	0	0	0	0	1	1	11	0	1	3	1	1	1	1	1	0	1	1	1	1	1	1
1	1	1	1	1	0	0	4	1	0	1	1	1	2	0	0	0	0	1	1	0	1.7	8	4	5	0	0	0	1	0	1	0	1	2	10	0	2	2	1	0	1	1	1	1	1	1	1	0	1	1
0	0	1	1	1	0	0	1	1	1	1	1	1	1	0	0	0	0	1	0	0	0.4	10	2	4	0	1	1	1	0	0	0	0	4	8	0	3	1	1	0	1	1	1	0	1	1	0	0	1	1
1	1	1	1	1	1	0	1	1	0	1	1	6	1	0	0	0	0	1	0	0	2	6	4	3	0	1	1	1	0	0	0	1	1	11	0	1	3	1	1	1	1	1	1	1	1	1	0	1	1
1	0	1	1	0	0	1	1	1	0	0	1	1	1	0	1	1	1	1	1	1	0.3	10	4	5	0	1	0	1	0	1	1	0	4	8	0	3	1	1	0	1	1	1	0	1	0	1	1	0	1
1	1	1	1	1	1	0	1	1	0	1	1	1	2	0	0	0	0	1	0	1	2.1	7	4	4	0	1	0	1	1	0	1	0	3	9	0	2	2	1	0	1	1	1	0	1	1	1	1	0	1
1	1	1	1	0	0	1	2	1	0	1	1	2	2	1	1	4	2	1	0	0	0.9	3	3	3	0	0	0	0	0	0	0	0	4	8	0	3	1	1	0	1	1	1	1	1	0	1	0	0	1
0	1	1	1	1	1	0	2	1	0	1	1	7	1	0	0	0	0	1	0	1	4.1	8	2	4	0	1	0	1	0	1	0	0	3	9	0	2	2	1	1	1	1	1	0	1	0	1	1	0	1
0	1	1	1	1	0	0	1	0	0	1	1	1	1	1	1	1	1	1	0	0	0.4	5	2	3	0	1	0	0	1	0	0	0	3	9	0	3	1	1	0	1	1	1	0	1	1	1	0	1	1
0	1	1	1	1	1	0	2	1	0	1	1	7	1	0	1	2	1	1	0	1	0.3	7	2	4	1	0	0	0	0	1	0	0	5	7	0	3	1	1	0	1	1	0	1	1	0	1	0	0	1
1	1	1	1	1	1	0	3	0	1	1	1	3	1	0	0	0	0	1	0	1	2.9	9	4	5	1	1	0	1	0	1	0	1	0	12	1	0	4	1	1	1	1	1	1	1	1	1	1	1	1
0	1	1	1	1	0	0	2	0	0	1	1	3	2	0	1	2	2	1	1	1	2.1	7	2	5	1	0	0	0	0	0	1	1	0	12	1	0	4	1	1	1	1	1	1	1	1	1	1	1	1
1	1	1	1	1	0	0	3	0	0	1	1	1	2	0	1	1	2	1	0	0	0.2	4	4	3	0	0	0	0	0	0	0	1	1	11	0	1	3	1	1	1	1	1	1	1	1	1	0	1	1
0	1	1	1	1	0	0	3	1	0	1	1	7	2	0	1	2	2	1	0	1	0.5	7	4	4	1	0	0	0	0	1	0	1	0	12	1	0	4	1	1	1	1	1	1	1	1	1	1	1	1
1	0	1	1	0	1	1	2	1	0	1	1	3	5	0	1	1	2	1	1	1	2	10	4	5	1	1	0	0	0	1	1	1	2	10	0	2	2	1	0	1	1	1	0	1	1	1	1	1	1
1	0	0	0	0	1	0	1	0	0	1	1	1	2	0	1	2	3	1	0	0	0.5	6	3	3	0	0	0	0	1	1	1	0	12	0	0	4	0	0	0	0	0	0	0	0	0	0	0	0	0
1	1	1	1	1	0	0	1	1	0	1	1	7	4	0	0	0	0	1	0	0	1.4	10	4	5	0	0	0	0	0	1	1	1	1	11	0	1	3	1	1	1	1	1	0	1	1	1	1	1	1
1	1	1	1	1	0	0	2	1	0	1	1	7	2	1	1	2	1	1	0	1	0.5	8	4	3	0	0	0	0	0	1	0	1	1	11	0	1	3	1	1	1	1	1	0	1	1	1	1	1	1
1	0	1	1	1	0	0	3	1	1	1	1	7	1	1	0	0	0	1	0	0	1.4	10	4	4	1	1	1	1	0	1	1	1	0	12	1	0	4	1	1	1	1	1	1	1	1	1	1	1	1
1	0	1	1	1	0	0	2	1	0	1	1	1	1	0	0	0	0	1	0	0	0.7	8	4	3	0	1	0	0	1	0	0	0	4	8	0	3	1	1	0	1	1	1	0	1	1	1	0	0	1
1	1	1	1	1	0	0	1	0	0	1	1	7	1	0	1	1	1	1	1	1	1	10	2	3	0	1	1	1	0	1	0	1	0	12	1	0	4	1	1	1	1	1	1	1	1	1	1	1	1
0	1	1	1	1	0	0	2	1	0	1	1	7	2	0	0	0	0	1	0	1	0	10	2	4	1	0	0	1	0	1	0	1	2	10	1	0	4	1	1	0	1	1	1	1	1	1	1	1	0
0	1	1	1	1	1	0	3	1	0	1	1	6	3	0	1	6	3	1	1	1	4.5	8	2	4	0	0	0	0	0	1	0	1	0	12	1	0	4	1	1	1	1	1	1	1	1	1	1	1	1
0	1	1	1	1	0	0	1	1	0	0	1	2	1	1	1	0	2	1	0	0	1.2	8	2	2	0	0	0	0	0	1	0	1	0	12	1	0	4	1	1	1	1	1	1	1	1	1	1	1	1
1	0	1	1	1	0	0	1	1	0	0	0	0	0	0	1	1	1	0	1	0	2.2	8	2	3	0	1	0	0	0	1	0	1	2	10	0	1	3	1	1	1	1	1	1	1	1	1	0	0	1
0	1	1	1	1	0	0	2	0	0	0	1	1	5	0	1	2	1	0	1	1	3.4	9	3	4	1	1	1	0	1	0	0	1	2	10	0	1	3	1	1	1	1	1	0	1	1	0	1	1	1
0	1	1	1	1	0	0	2	1	0	1	1	1	1	0	0	0	0	1	0	1	1.2	7	3	2	0	0	0	0	0	1	0	1	0	12	1	0	4	1	1	1	1	1	1	1	1	1	1	1	1
1	0	1	1	1	0	1	3	1	1	0	1	1	1	1	0	0	0	1	0	0	1.6	10	3	4	1	1	1	0	0	1	0	1	0	12	1	0	4	1	1	1	1	1	1	1	1	1	1	1	1
1	0	1	1	1	0	1	2	0	0	0	1	7	2	0	1	4	2	0	0	1	1.9	8	2	3	0	1	1	1	0	1	0	1	0	12	1	0	4	1	1	1	1	1	1	1	1	1	1	1	1
1	0	1	1	1	0	0	2	1	0	0	0	0	0	0	0	0	0	0	1	0	0.3	5	2	3	0	0	0	0	0	1	0	1	1	11	0	1	3	1	1	1	1	1	0	1	1	1	1	1	1
1	0	1	1	1	0	1	3	0	0	0	1	1	1	1	0	0	0	1	0	0	3	7	2	3	0	1	0	1	0	1	1	1	1	11	0	1	3	1	1	1	1	1	1	1	1	1	0	1	1
1	1	1	1	1	0	0	2	1	0	0	0	0	0	1	1	1	1	1	0	0	5.6	9	2	3	0	0	0	0	0	0	0	1	0	12	1	0	4	1	1	1	1	1	1	1	1	1	1	1	1
1	1	1	1	1	0	0	2	1	0	0	1	1	1	0	1	1	1	0	0	0	1.5	10	3	4	0	1	0	0	0	1	0	1	0	12	1	0	4	1	1	1	1	1	1	1	1	1	1	1	1
1	1	1	1	1	0	0	4	1	0	0	1	6	2	1	1	2	2	1	0	1	2.8	10	3	4	1	1	0	1	1	0	0	1	0	12	1	0	4	1	1	1	1	1	1	1	1	1	1	1	1
1	1	1	1	1	0	0	3	1	0	0	1	1	2	1	1	1	1	1	0	1	3.2	9	2	3	0	1	0	1	0	1	0	1	1	11	1	0	4	1	1	1	1	1	1	1	1	0	1	1	1
0	1	1	1	1	0	0	2	1	0	0	1	7	0	0	0	0	0	0	0	1	2.1	6	2	3	0	0	0	0	0	0	0	1	0	12	1	0	4	1	1	1	1	1	1	1	1	1	1	1	1
0	1	1	1	1	1	0	1	1	0	1	1	7	3	0	1	7	2	1	1	0	1.2	8	3	4	0	1	1	1	0	1	1	1	1	11	1	0	4	1	1	1	1	1	1	0	1	1	1	1	1
0	1	1	1	1	0	0	4	0	0	1	1	1	5	1	0	0	0	1	1	1	2.1	9	2	4	0	0	0	0	0	0	0	1	2	10	0	2	2	1	1	1	1	1	0	1	0	1	1	1	1
1	0	1	1	1	0	1	1	1	0	1	0	0	0	0	1	2	2	1	1	0	0.1	7	2	3	0	0	0	0	0	1	0	1	2	10	0	1	3	1	1	0	1	1	0	1	1	1	1	1	1
1	0	1	1	1	1	1	1	1	0	1	1	7	3	1	1	3	3	1	0	0	0.5	7	3	4	0	0	0	0	0	1	1	1	1	11	0	1	3	1	1	1	1	1	0	1	1	1	1	1	1
1	1	1	1	1	1	0	2	0	0	1	1	3	3	0	0	0	0	1	0	1	1.1	5	2	2	0	1	0	0	1	1	1	1	2	10	0	2	2	1	1	1	1	1	0	1	1	1	0	1	1
0	1	1	1	1	0	0	3	1	0	1	1	7	2	0	0	0	0	1	1	1	2.9	10	2	4	0	0	0	0	0	0	0	1	2	10	0	1	3	1	1	1	1	1	1	1	0	0	1	1	1
0	1	1	1	1	1	0	2	0	0	1	1	3	1	1	1	1	1	1	0	1	1.4	5	2	2	0	0	0	0	0	1	0	1	1	11	1	0	4	1	1	1	1	1	1	1	1	1	1	1	0
0	1	1	1	1	1	0	4	0	0	1	1	7	5	0	0	0	0	1	0	0	3	10	2	3	0	1	1	1	0	1	0	1	0	12	1	0	4	1	1	1	1	1	1	1	1	1	1	1	1
0	1	1	1	0	0	0	1	0	0	1	1	7	1	0	0	0	0	1	0	0	0.5	8	2	2	0	1	0	0	1	1	0	1	0	12	1	0	4	1	1	1	1	1	1	1	1	1	1	1	1
1	1	1	1	1	0	0	4	0	0	1	1	7	3	1	1	7	3	1	1	1	0.5	7	3	3	0	0	0	0	0	0	0	1	1	11	0	1	3	1	1	1	1	1	1	1	1	1	0	1	1
0	1	1	1	1	0	0	3	0	0	1	1	5	2	0	1	3	2	1	1	1	4.5	5	2	3	0	0	0	1	0	1	1	1	2	10	0	2	2	1	1	1	1	1	0	1	0	1	1	1	1
1	1	1	1	1	1	0	2	0	0	1	1	7	3	0	0	0	0	1	0	0	0.6	8	2	2	1	1	0	0	0	1	0	1	1	11	1	0	4	1	1	1	1	0	1	1	1	1	1	1	1
0	1	1	1	1	0	0	4	1	0	1	1	1	2	0	0	0	0	1	0	1	2.8	8	2	3	0	0	0	0	0	1	1	1	2	10	1	0	4	1	1	1	0	0	1	1	1	1	1	1	1
0	1	1	1	1	1	1	1	1	0	1	1	1	2	0	0	0	0	1	0	1	1.7	10	0	4	0	1	0	0	0	1	1	1	2	10	0	2	2	1	1	1	1	1	0	1	1	1	0	1	1
1	0	1	1	1	1	0	1	1	0	1	1	5	2	0	0	0	0	1	0	0	0.8	8	3	2	0	1	1	0	0	0	0	1	1	11	0	1	3	1	1	1	1	1	1	1	1	1	0	1	1
0	1	1	1	1	1	0	3	1	0	1	1	1	5	0	1	1	3	1	1	0	1.4	8	3	2	0	1	0	1	0	1	0	1	2	10	0	2	2	1	1	1	1	1	0	1	1	1	0	1	1
1	0	1	1	0	1	1	1	1	0	1	1	7	2	0	0	0	0	1	0	0	6.9	10	3	3	0	1	0	0	0	0	0	1	2	10	0	1	3	1	1	1	1	0	0	1	1	1	1	1	1
1	1	1	1	1	0	0	2	1	0	1	1	7	2	1	1	7	2	1	0	0	3.6	9	3	3	0	0	0	0	0	0	0	1	1	11	1	0	4	1	1	1	1	1	1	1	1	1	1	1	0
0	1	1	1	1	0	0	2	0	0	1	1	7	1	1	1	1	1	1	0	0	2.1	10	2	3	0	1	0	0	0	1	0	1	0	12	1	0	4	1	1	1	1	1	1	1	1	1	1	1	1
1	1	1	1	1	1	0	4	1	0	1	1	1	2	0	0	0	0	1	0	1	2	8	2	3	1	1	0	0	0	1	1	1	1	11	0	1	3	1	1	1	1	1	0	1	1	1	1	1	1
0	0	1	1	1	1	1	2	0	0	1	1	7	3	0	0	0	0	1	0	0	0.7	10	3	4	0	0	0	0	0	1	1	1	0	12	1	0	4	1	1	1	1	1	1	1	1	1	1	1	1
0	1	1	1	1	1	0	3	1	0	1	1	1	2	1	1	1	2	1	0	1	3.2	10	2	4	1	0	0	0	0	0	1	1	1	11	1	0	4	0	1	1	1	1	1	1	1	1	1	1	1
0	1	1	1	1	1	0	1	0	1	1	1	1	3	1	0	0	0	1	0	0	1.5	10	3	3	0	1	0	0	0	1	0	1	2	10	0	1	3	1	1	1	1	0	0	1	1	1	1	1	1
1	0	1	1	1	0	1	1	1	0	1	0	0	0	0	0	0	0	1	0	0	0.2	10	2	4	0	1	1	0	0	1	0	1	2	10	1	0	4	1	1	1	1	0	1	0	1	1	1	1	1
0	1	1	0	1	0	0	1	1	0	0	1	2	2	1	1	2	2	1	1	1	1.7	10	3	4	0	1	0	0	0	1	0	1	1	11	0	1	3	1	1	1	1	1	1	1	1	1	0	1	1
1	1	1	0	1	0	0	3	0	0	0	0	0	0	1	1	1	2	1	1	1	2.7	8	3	2	0	0	0	0	0	0	0	1	2	10	0	1	3	1	1	1	1	1	1	1	1	1	0	1	0
1	1	1	0	1	0	0	2	1	0	0	1	1	1	0	0	0	0	0	0	1	2.9	9	3	4	0	0	0	0	0	1	0	1	1	11	1	0	4	1	1	0	1	1	1	1	1	1	1	1	1
0	1	1	0	1	0	0	4	1	0	0	1	7	5	0	1	2	2	0	0	1	2.9	5	2	2	0	0	0	1	0	1	0	1	2	10	0	2	2	1	1	1	1	1	1	1	0	1	0	1	1
1	0	1	0	0	0	*	2	0	1	1	1	1	1	0	0	0	0	1	1	0	0.1	9	3	2	0	0	0	0	0	0	0	1	0	12	1	0	4	1	1	1	1	1	1	1	1	1	1	1	1
0	0	1	1	1	0	1	2	0	0	1	1	1	5	0	1	1	5	1	0	0	1.4	10	3	3	0	1	0	0	0	1	0	0	4	8	0	2	2	1	1	1	1	0	0	1	1	1	0	0	1
0	1	1	1	1	0	0	2	0	0	0	1	1	2	0	0	0	0	0	0	0	2.3	7	3	2	1	0	0	1	0	1	0	0	3	9	0	1	3	1	1	1	1	0	0	1	1	0	1	1	1
0	1	1	1	1	0	0	3	0	0	0	1	1	1	1	1	1	1	1	0	1	1.7	10	3	4	1	0	0	0	0	0	0	0	4	8	0	3	1	1	1	1	1	1	0	0	0	1	0	1	1
0	1	1	1	1	0	0	2	1	0	1	1	2	1	0	1	2	1	1	0	1	0.2	6	2	4	1	0	0	0	0	1	0	0	3	9	0	2	2	1	1	1	1	1	0	0	1	1	0	1	1
0	1	1	1	1	0	0	2	0	0	0	1	3	2	1	1	3	2	1	0	1	1.2	8	3	3	0	1	0	0	0	0	0	0	3	9	0	1	3	1	1	1	1	1	1	0	0	0	1	1	1
0	1	1	1	1	1	0	2	1	0	1	1	4	1	0	0	0	0	1	1	0	0.5	8	2	3	0	1	0	0	1	1	1	0	3	9	0	1	3	1	1	1	0	0	0	1	1	1	1	1	1
0	1	1	1	1	0	0	3	1	0	1	1	2	1	1	1	7	2	1	0	0	0.1	6	3	1	0	0	0	1	0	1	0	0	3	9	0	1	3	1	1	1	0	0	0	1	1	1	1	1	1
0	1	1	1	1	1	0	2	0	1	1	1	1	2	0	0	0	0	1	0	0	0	10	3	4	0	0	0	1	0	0	0	0	3	9	0	3	1	1	1	1	1	1	0	1	0	1	0	1	1
0	1	1	1	1	0	0	1	0	0	1	1	7	2	0	1	2	2	1	0	0	4.4	3	3	3	0	0	1	0	0	1	1	0	3	9	0	2	2	1	1	1	0	1	0	1	1	1	0	1	1
1	1	1	1	1	1	0	2	1	0	1	1	7	2	0	0	0	0	1	0	1	4.6	9	2	3	1	0	0	0	0	1	1	0	0	12	1	0	4	1	1	1	1	1	1	1	1	1	1	1	1
0	1	1	1	1	1	0	2	1	0	1	1	0	0	1	1	0	0	1	1	0	0.5	5	3	4	0	0	0	0	0	1	0	1	2	10	0	1	3	0	1	1	1	1	0	1	1	1	1	1	1
0	1	1	1	1	1	0	2	1	0	1	1	2	3	0	0	0	0	1	0	1	1.1	7	2	2	0	0	0	0	0	0	0	0	5	7	0	2	2	1	1	1	1	1	1	1	0	0	0	0	0
0	1	1	1	1	1	0	1	0	0	1	1	7	4	1	1	7	4	1	0	0	5.6	10	3	3	0	1	0	1	1	1	0	0	6	6	0	3	1	1	1	1	1	0	0	1	0	1	0	0	0
0	1	1	1	1	1	0	1	1	0	1	1	6	1	0	0	0	0	1	0	0	3	8	3	3	0	1	0	1	0	0	0	1	2	10	1	0	4	1	1	1	1	0	1	1	1	0	1	1	1
1	1	1	1	1	0	0	4	0	0	1	1	2	1	1	0	0	0	1	0	0	0.8	5	3	2	0	1	0	1	1	1	0	0	3	9	0	1	3	1	1	1	0	1	1	1	0	0	1	1	1
0	1	1	1	1	1	0	1	0	0	1	1	7	1	1	1	2	1	1	1	0	1.3	8	1	1	0	1	1	0	0	0	0	1	2	10	0	2	2	1	0	1	1	1	0	1	1	1	1	1	1
1	1	1	1	1	1	0	3	0	0	0	0	0	0	1	1	7	2	1	0	0	1.7	8	2	2	0	0	0	0	0	0	0	1	2	10	0	1	3	1	0	1	1	0	1	1	1	1	1	1	1
1	0	1	1	1	0	1	3	1	0	1	1	7	3	0	1	3	3	1	0	0	0.8	7	2	3	0	1	1	1	0	1	0	1	2	10	0	2	2	1	0	1	1	1	0	1	1	1	1	1	1
0	1	1	1	1	0	0	2	1	0	1	1	7	2	0	0	0	0	1	0	1	1.8	9	3	4	0	0	0	0	0	1	0	1	2	10	0	1	3	1	0	1	1	0	1	1	1	1	1	1	1
1	0	1	1	0	0	1	3	1	0	0	0	0	0	1	0	0	0	1	0	0	0	8	2	3	1	0	0	0	1	1	1	1	1	11	0	1	3	1	0	1	1	1	1	1	1	1	1	1	1
0	1	1	1	1	0	0	2	0	0	1	1	0	2	0	0	0	0	1	0	1	2.4	5	3	2	1	0	0	0	0	1	1	1	2	10	0	2	2	1	0	1	1	1	1	1	1	1	0	1	1
1	1	1	0	1	1	0	1	1	0	1	1	6	5	0	1	1	5	1	1	0	1.4	10	2	2	0	0	0	0	0	1	0	1	2	10	0	2	2	1	0	1	1	1	1	1	1	1	0	1	1
1	1	1	0	1	0	0	4	0	0	0	1	2	2	0	1	2	2	0	0	0	2	6	2	2	1	0	0	0	0	0	0	0	3	9	0	3	1	1	0	1	1	1	0	1	1	1	0	1	1
0	0	1	1	0	1	0	2	1	0	1	1	3	5	0	0	0	0	1	1	1	0.1	10	2	2	0	1	0	0	1	0	0	0	5	7	0	4	0	1	0	1	1	0	0	1	0	1	0	1	1
1	1	1	1	1	0	0	2	1	0	0	1	7	0	0	0	0	0	0	0	0	2.7	9	3	3	0	0	0	0	0	1	0	0	4	8	0	3	1	1	0	1	1	1	0	1	1	0	0	1	1
0	1	1	1	1	0	0	2	1	0	0	1	7	3	1	1	7	3	1	0	1	2.1	10	3	4	0	1	1	1	0	0	1	0	4	8	0	4	0	1	0	1	1	1	0	1	0	1	0	1	1
1	0	0	1	0	0	1	2	1	0	1	0	0	0	0	1	1	2	1	0	0	0.6	3	1	1	0	1	0	1	1	1	0	0	4	8	0	4	0	1	0	1	1	1	0	1	0	1	0	1	1
1	1	1	1	1	0	0	2	0	0	0	1	2	2	1	1	1	2	1	0	0	1.8	8	3	3	0	0	0	0	0	0	0	0	5	7	0	4	0	1	0	1	1	1	0	1	0	0	0	1	1
0	1	1	1	1	1	0	4	0	1	0	1	2	3	0	1	2	3	0	0	1	1	5	2	2	1	0	0	0	0	0	0	0	4	8	0	4	0	1	0	1	1	1	0	1	0	1	0	1	1
0	1	1	1	1	0	0	2	0	0	0	1	7	2	1	1	7	2	1	1	1	1.5	7	2	3	1	0	0	0	0	1	0	0	4	8	0	4	0	1	0	1	1	1	0	1	0	1	0	1	1
0	1	1	1	1	0	0	4	1	0	0	1	1	1	0	0	0	0	0	0	1	3.9	6	2	2	1	1	0	1	0	1	0	0	4	8	0	3	1	1	0	1	1	0	0	1	1	1	0	1	1
0	1	1	1	1	0	0	2	1	0	0	1	1	1	1	1	1	2	1	0	1	2	5	2	1	1	1	0	0	0	0	0	0	4	8	0	3	1	1	0	1	1	0	0	1	1	1	0	1	1
1	1	1	1	1	0	0	2	1	0	0	1	1	1	1	1	1	1	1	0	1	3.6	10	3	4	0	0	0	0	0	1	0	0	3	9	0	3	1	1	0	1	1	1	0	1	1	1	0	1	1
0	1	1	1	1	0	0	4	1	0	0	1	1	1	0	1	1	1	1	0	1	1.3	5	2	3	0	1	0	0	0	1	0	0	6	6	0	3	1	0	0	1	1	0	0	1	1	1	0	1	0
1	1	1	1	1	1	0	1	1	0	0	1	7	3	1	0	0	0	1	1	1	3	7	2	4	0	0	0	0	0	0	0	0	6	6	0	2	2	0	0	1	1	0	0	1	1	1	1	0	0
1	1	1	1	1	0	0	2	1	0	0	0	0	0	0	0	7	2	0	0	0	2	9	3	3	0	0	0	0	0	1	0	0	6	6	0	2	2	1	0	1	1	0	0	1	1	0	1	0	0
0	1	1	1	1	0	0	2	0	0	0	1	1	1	0	0	0	0	0	0	0	2.3	10	2	3	0	0	0	0	0	0	0	0	3	9	0	3	1	1	0	1	1	1	0	1	1	1	0	1	1
1	0	1	1	0	1	1	1	1	1	1	0	0	0	1	1	1	1	1	0	1	1.3	10	2	3	0	0	1	0	1	1	0	0	3	9	0	2	2	1	0	1	1	1	1	1	1	1	0	1	0
0	1	1	1	1	0	0	3	0	0	1	1	1	1	0	0	0	0	1	0	0	0.5	4	3	2	1	0	0	0	0	0	0	0	7	5	0	3	1	0	0	1	1	0	0	1	1	0	0	1	0
1	0	1	1	0	1	1	2	1	1	1	1	7	3	0	0	0	0	1	0	0	0	5	2	2	0	0	0	0	0	0	0	0	5	7	0	2	2	1	0	1	1	1	1	1	1	0	0	0	0
0	1	1	1	1	0	0	2	1	0	0	1	7	3	1	1	3	2	1	0	0	1.4	10	2	3	0	1	0	0	0	0	0	1	2	10	0	1	3	1	0	1	1	0	1	1	1	1	1	1	1
1	0	1	1	0	0	1	1	1	0	0	0	0	0	1	0	0	0	1	0	0	0.1	10	2	3	0	0	1	1	1	0	0	0	10	2	0	4	0	1	0	0	0	0	0	0	0	0	0	0	1
0	1	1	1	1	0	0	1	0	0	1	1	2	0	0	0	0	0	1	1	0	0	0	3	1	0	1	0	0	0	1	0	0	6	6	0	4	0	1	0	1	1	0	0	0	0	1	0	1	1
0	1	1	1	1	1	0	1	0	0	1	1	7	2	0	1	2	2	1	0	0	0.6	10	3	4	0	1	0	1	1	1	0	0	3	9	0	1	3	1	0	1	0	0	1	1	1	1	1	1	1
0	0	1	1	1	0	1	1	0	1	1	1	3	2	0	1	3	2	1	0	0	1.6	7	3	3	0	1	0	1	1	1	0	0	4	8	0	2	2	1	0	1	1	0	1	1	1	1	0	1	0
1	1	1	1	1	1	0	2	0	0	1	1	7	1	1	0	0	0	1	0	0	4.9	7	1	1	0	1	1	1	0	1	0	0	3	9	0	2	2	1	0	1	1	0	0	1	1	1	1	1	1
1	0	1	1	1	0	1	1	0	0	1	1	7	1	1	1	7	1	1	0	0	2	8	2	2	0	1	0	1	1	1	0	0	4	8	0	1	3	1	0	1	0	0	1	1	1	0	1	1	1
0	1	1	1	1	0	0	1	0	0	1	1	7	1	1	1	7	1	1	0	0	5.9	6	2	1	1	1	0	1	0	0	0	1	3	9	0	2	2	1	0	1	1	0	1	1	1	1	0	1	1
0	1	1	0	1	0	0	1	1	0	1	1	7	2	1	1	7	2	1	1	1	5	10	3	4	0	1	0	0	1	1	0	0	4	8	0	2	2	1	0	1	0	1	1	1	1	0	0	1	1
1	0	1	1	0	0	1	1	1	0	1	1	1	1	0	0	0	0	1	0	0	0	10	1	4	0	1	0	1	0	1	0	0	3	9	0	2	2	1	0	1	1	0	0	1	1	1	1	1	1
0	1	1	1	0	0	0	2	1	0	1	1	1	2	0	0	0	0	1	1	0	0.6	7	2	3	0	0	0	0	0	1	1	0	4	8	0	4	0	1	0	1	1	1	0	1	0	1	0	1	1
0	0	1	1	1	0	1	1	0	0	0	1	3	0	0	1	0	0	1	0	1	1	8	2	2	0	1	1	1	1	1	0	0	3	9	0	3	1	1	0	1	1	1	0	1	1	1	0	1	1
